# Supplementary material for: catena-Poly[[bis­[4-(dimethyl­amino)­pyridine-κN 1]cobalt(II)]-di-μ-azido-κ4 N 1:N 3]
Source: Acta Crystallogr Sect E Struct Rep Online. 2013 Feb 28;69(Pt 3):m175. doi: 10.1107/S1600536813005205 (PMC3588528; doi:10.1107/S1600536813005205)
Supplement: Supplementary file 1 [file e-69-0m175-sup1.cif]

##############################################################################
#                                                                            #
# This CIF contains the data in a paper accepted for publication in          #
# Acta Crystallographica Section E. It conforms to the requirements of       #
# Notes for Authors for Acta Crystallographica Section E, and has been       #
# peer reviewed under the auspices of the IUCr Commission on Journals.       #
#                                                                            #
# Full details of the Crystallographic Information File format               #
# are given in the paper "The Crystallographic Information File (CIF):       #
# a New Standard Archive File for Crystallography" by S. R. Hall, F. H.      #
# Allen and I. D. Brown [Acta Cryst. (1991), A47, 655-685].                  #
#                                                                            #
# The current version of the core CIF dictionary is obtainable from          #
# ftp://ftp.iucr.org/pub/cif_core.dic.                                       #
#                                                                            #
# Software is freely available for graphical display of the structure(s)     #
# in this CIF. For information consult the CIF software page                 #
# http://www.iucr.org/resources/cif/software.                                #
#                                                                            #
# This file may be used for bona fide research purposes within the           #
# scientific community so long as proper attribution is given to the journal # 
# article from which it was obtained.                                        #
#                                                                            #
##############################################################################
data_global
_audit_creation_method     'WinGX routine-INITIALISE'
_journal_date_recd_electronic     2013-02-10
_journal_date_accepted     2013-02-22
_journal_name_full     'Acta Crystallographica, Section E'
_journal_year     2013
_journal_volume     69
_journal_issue      3
_journal_page_first     m175
_journal_page_last     m175
_journal_paper_category     QM
_journal_paper_doi     10.1107/S1600536813005205
_journal_coeditor_code     VM2189
_publ_contact_author_name     'Lamia, Bendjeddou'
_publ_contact_author_address
;
Unit\'e de recherche Chimie de l'environnement et molculaire, structurale
'CHEMS', Facult\'e des Sciences Exactes,Campus Chaabet Ersas, Universit\'e
Mentouri de Constantine, 25000 Constantine, Algeria
;
_publ_contact_author_email     'Lamiabendjeddou@yahoo.fr'
_publ_contact_author_fax     '00 (213) 31 61 46 44'
_publ_contact_author_phone     '00 (213) 31 61 46 44'
_publ_section_title
;\
<i>catena</i>-Poly[[bis[4-(dimethylamino)pyridine-\k<i>N</i>^1^]cobalt(II)]-di-\
\m-azido-\k^4^<i>N</i>^1^:<i>N</i>^3^]
;
loop_
    _publ_author_name
    _publ_author_address
    'Guenifa, Fatiha'
;
Unit\'e de Recherche de Chimie de l'Environnement et Mol\'eculaire
Structurale (CHEMS)
Facult\'e des Sciences Exactes
Campus Chaabet Ersas
Universit\'e Constantine I
25000 Constantine
Algeria
;
    'Zeghouan, Ouahida'
;
Unit\'e de Recherche de Chimie de l'Environnement et Mol\'eculaire
Structurale (CHEMS)
Facult\'e des Sciences Exactes
Campus Chaabet Ersas
Universit\'e Constantine I
25000 Constantine
Algeria
;
    'Hadjadj, Nasreddine'
;
Unit\'e de Recherche de Chimie de l'Environnement et Mol\'eculaire
Structurale (CHEMS)
Facult\'e des Sciences Exactes
Campus Chaabet Ersas
Universit\'e Constantine I
25000 Constantine
Algeria
;
    'Bendjeddou, Lamia'
;
Unit\'e de Recherche de Chimie de l'Environnement et Mol\'eculaire
Structurale (CHEMS)
Facult\'e des Sciences Exactes
Campus Chaabet Ersas
Universit\'e Constantine I
25000 Constantine
Algeria
;
    'Merazig, Hocine'
;
Unit\'e de Recherche de Chimie de l'Environnement et Mol\'eculaire,
Structurale (CHEMS)
Facult\'e des Sciences Exactes
Campus Chaabet Ersas
Universit\'e Constantine I
25000 Constantine
Algeria
;
_publ_section_synopsis     .
data_I
_chemical_name_systematic
;\
<i>catena</i>-Poly[[bis[4-(dimethylamino)pyridine-\k<i>N</i>^1^]cobalt(II)]-\
di-\m-azido-\k^4^<i>N</i>^1^,<i>N</i>^3^]
;
_chemical_name_common     ?
_chemical_formula_moiety     'C14 H20 Co N10'
_chemical_formula_sum     'C14 H20 Co N10'
_chemical_formula_structural     'C14 H20 Co N10'
_chemical_formula_iupac     '[Co (N3)2 (C7 H10 N2)2]'
_chemical_formula_weight     387.33
_chemical_melting_point     ?
_symmetry_cell_setting     orthorhombic
_symmetry_space_group_name_H-M     'C m c m'
_symmetry_space_group_name_Hall     '-C 2c 2'
loop_
    _symmetry_equiv_pos_site_id
    _symmetry_equiv_pos_as_xyz
    1 x,y,z
    2 -x,-y,1/2+z
    3 x,-y,-z
    4 -x,y,1/2-z
    5 -x,-y,-z
    6 x,y,1/2-z
    7 -x,y,z
    8 x,-y,1/2+z
    9 1/2+x,1/2+y,z
    10 1/2-x,1/2-y,1/2+z
    11 1/2+x,1/2-y,-z
    12 1/2-x,1/2+y,1/2-z
    13 1/2-x,1/2-y,-z
    14 1/2+x,1/2+y,1/2-z
    15 1/2-x,1/2+y,z
    16 1/2+x,1/2-y,1/2+z
_cell_length_a     9.622(5)
_cell_length_b     18.404(5)
_cell_length_c     9.734(5)
_cell_angle_alpha     90
_cell_angle_beta     90
_cell_angle_gamma     90
_cell_volume     1723.7(13)
_cell_formula_units_Z     4
_cell_measurement_reflns_used     1393
_cell_measurement_theta_min     3.05
_cell_measurement_theta_max     30.04
_cell_measurement_temperature     293(2)
_exptl_crystal_description     ' needle'
_exptl_crystal_colour     ' pink'
_exptl_crystal_size_max     0.1
_exptl_crystal_size_mid     0.09
_exptl_crystal_size_min     0.08
_exptl_crystal_density_diffrn     1.493
_exptl_crystal_density_method     'Not Measured'
_exptl_crystal_F_000     804
_exptl_absorpt_coefficient_mu     1.016
_exptl_absorpt_correction_type     none
_diffrn_ambient_temperature     293(2)
_diffrn_radiation_type     'MoK\a'
_diffrn_radiation_wavelength     0.71073
_diffrn_radiation_source     'fine-focus sealed tube'
_diffrn_radiation_monochromator     'graphite'
_diffrn_measurement_device     'Bruker APEXII'
_diffrn_measurement_method     \f
_diffrn_detector_area_resol_mean     ?
_diffrn_reflns_number     5192
_diffrn_reflns_av_R_equivalents     0.0312
_diffrn_reflns_av_sigmaI/netI     0.033
_diffrn_reflns_theta_min     3.05
_diffrn_reflns_theta_max     30.04
_diffrn_reflns_theta_full     30.04
_diffrn_measured_fraction_theta_max     0.99
_diffrn_measured_fraction_theta_full     0.99
_diffrn_reflns_limit_h_min     -11
_diffrn_reflns_limit_h_max     13
_diffrn_reflns_limit_k_min     -25
_diffrn_reflns_limit_k_max     25
_diffrn_reflns_limit_l_min     -9
_diffrn_reflns_limit_l_max     13
_refine_special_details
;
Refinement of <i>F</i>^2^ against ALL reflections. The weighted <i>R</i>-factor
<i>wR</i> and goodness of fit <i>S</i> are based on <i>F</i>^2^, conventional
<i>R</i>-factors <i>R</i> are based on <i>F</i>, with <i>F</i> set to zero for
negative <i>F</i>^2^. The threshold expression of <i>F</i>^2^ >
\s(<i>F</i>^2^) is used only for calculating <i>R</i>-factors(gt) <i>etc</i>.
and is not relevant to the choice of reflections for refinement.
<i>R</i>-factors based on <i>F</i>^2^ are statistically about twice as large
as those based on <i>F</i>, and <i>R</i>- factors based on ALL data will be
even larger.
;
_reflns_number_total     1393
_reflns_number_gt     1099
_reflns_threshold_expression     I>2sigma(I)
_refine_ls_structure_factor_coef     Fsqd
_refine_ls_matrix_type     full
_refine_ls_R_factor_all     0.0479
_refine_ls_R_factor_gt     0.032
_refine_ls_wR_factor_gt     0.077
_refine_ls_wR_factor_ref     0.0862
_refine_ls_goodness_of_fit_ref     1.073
_refine_ls_restrained_S_all     1.073
_refine_ls_number_reflns     1393
_refine_ls_number_parameters     79
_refine_ls_number_restraints     0
_refine_ls_hydrogen_treatment     constr
_refine_ls_weighting_scheme     calc
_refine_ls_weighting_details
         'calc w=1/[\s^2^(Fo^2^)+(0.0383P)^2^+1.0521P] where P=(Fo^2^+2Fc^2^)/3'
_refine_ls_shift/su_max     0
_refine_ls_shift/su_mean     0
_refine_diff_density_max     0.427
_refine_diff_density_min     -0.372
_refine_ls_extinction_method     ' none'
_refine_ls_extinction_coef     ?
_refine_ls_extinction_expression     ?
loop_
    _atom_type_symbol
    _atom_type_description
    _atom_type_scat_dispersion_real
    _atom_type_scat_dispersion_imag
    _atom_type_scat_source
    C C 0.0033 0.0016 'International Tables Vol C Tables 4.2.6.8 and 6.1.1.4'
    H H 0 0 'International Tables Vol C Tables 4.2.6.8 and 6.1.1.4'
    N N 0.0061 0.0033 'International Tables Vol C Tables 4.2.6.8 and 6.1.1.4'
    Cl Cl 0.1484 0.1585 'International Tables Vol C Tables 4.2.6.8 and 6.1.1.4'
    Co Co 0.3494 0.9721 'International Tables Vol C Tables 4.2.6.8 and 6.1.1.4'
_computing_data_collection     'APEX2 (Bruker, 2006)'
_computing_cell_refinement     'SAINT (Bruker, 2006)'
_computing_data_reduction     'SAINT (Bruker, 2006)'
_computing_structure_solution     'SIR2002 (Burla <i>et al.</i>, 2003)'
_computing_structure_refinement     'SHELXL97 (Sheldrick, 2008)'
_computing_molecular_graphics     'ORTEP-3 for Windows (Farrugia, 2012)'
_computing_publication_material
;
WinGX (Farrugia, 2012),
Mercury (Macrae <i>et al.</i>, 2006) and <i>POVRay</i>
(Persistence of Vision Team, 2004)
;
loop_
    _atom_site_type_symbol
    _atom_site_label
    _atom_site_fract_x
    _atom_site_fract_y
    _atom_site_fract_z
    _atom_site_U_iso_or_equiv
    _atom_site_thermal_displace_type
    _atom_site_calc_flag
    _atom_site_refinement_flags
    _atom_site_occupancy
    Co Co 0.50000 0.45887(2) 0.25000 0.02570(10)
                                               Uani . . 1.000
    N N1 0.33908(16) 0.45953(7) 0.09288(16) 0.0355(4) Uani . . 1.000
    N N1A 0.50000 0.34420(13) 0.25000 0.0267(8) Uani . . 1.000
    N N1B 0.50000 0.57488(14) 0.25000 0.0279(8) Uani . . 1.000
    N N2 0.34145(19) 0.50000 0.00000 0.0263(5) Uani . . 1.000
    N N2A 0.50000 0.11621(15) 0.25000 0.0383(10) Uani . . 1.000
    N N2B 0.50000 0.80246(14) 0.25000 0.0358(9) Uani . . 1.000
    C C1A 0.50000 0.07558(14) 0.1240(3) 0.0536(10) Uani . . 1.000
    C C1B 0.6285(3) 0.84282(14) 0.25000 0.0514(9) Uani . . 1.000
    C C2A 0.50000 0.19006(16) 0.25000 0.0280(9) Uani . . 1.000
    C C2B 0.50000 0.72899(16) 0.25000 0.0264(9) Uani . . 1.000
    C C3A 0.50000 0.23072(12) 0.1278(3) 0.0315(7) Uani . . 1.000
    C C3B 0.6237(2) 0.68797(12) 0.25000 0.0318(7) Uani . . 1.000
    C C4A 0.50000 0.30567(12) 0.1330(3) 0.0311(7) Uani . . 1.000
    C C4B 0.6178(2) 0.61381(12) 0.25000 0.0313(7) Uani . . 1.000
    H H1B1 0.60862 0.89393 0.25000 0.0769 Uiso . . 1.000
    H H1B2 0.68126 0.83069 0.16947 0.0769 Uiso . . 0.500
    H H1B3 0.68126 0.83069 0.33053 0.0769 Uiso . . 0.500
    H H3A 0.50000 0.20711 0.04332 0.0377 Uiso . . 1.000
    H H3B 0.70933 0.71138 0.25000 0.0382 Uiso . . 1.000
    H H1A1 0.50000 0.02454 0.14436 0.0805 Uiso . . 1.000
    H H4A 0.50000 0.33101 0.05031 0.0373 Uiso . . 1.000
    H H4B 0.70142 0.58851 0.25000 0.0376 Uiso . . 1.000
    H H1A2 0.58146 0.08752 0.07175 0.0805 Uiso . . 0.500
    H H1A3 0.41854 0.08752 0.07175 0.0805 Uiso . . 0.500
loop_
    _atom_site_aniso_label
    _atom_site_aniso_U_11
    _atom_site_aniso_U_22
    _atom_site_aniso_U_33
    _atom_site_aniso_U_12
    _atom_site_aniso_U_13
    _atom_site_aniso_U_23
    Co 0.0356(3) 0.0196(2) 0.0218(2) 0.0000 0.0000 0.0000
    N1 0.0437(8) 0.0333(7) 0.0296(8) -0.0070(6) -0.0062(7) 0.0078(6)
    N1A 0.0357(15) 0.0223(11) 0.0222(14) 0.0000 0.0000 0.0000
    N1B 0.0291(14) 0.0221(12) 0.0324(16) 0.0000 0.0000 0.0000
    N2 0.0259(9) 0.0259(8) 0.0270(10) 0.0000 0.0000 -0.0017(8)
    N2A 0.0530(19) 0.0234(13) 0.0385(18) 0.0000 0.0000 0.0000
    N2B 0.0355(15) 0.0209(12) 0.051(2) 0.0000 0.0000 0.0000
    C1A 0.074(2) 0.0299(13) 0.057(2) 0.0000 0.0000 -0.0100(13)
    C1B 0.0459(16) 0.0292(12) 0.079(2) -0.0094(11) 0.0000 0.0000
    C2A 0.0265(15) 0.0234(13) 0.0341(19) 0.0000 0.0000 0.0000
    C2B 0.0277(15) 0.0242(13) 0.0272(17) 0.0000 0.0000 0.0000
    C3A 0.0422(13) 0.0266(10) 0.0256(12) 0.0000 0.0000 -0.0049(9)
    C3B 0.0227(10) 0.0283(10) 0.0445(15) -0.0022(8) 0.0000 0.0000
    C4A 0.0450(13) 0.0274(10) 0.0209(12) 0.0000 0.0000 0.0016(9)
    C4B 0.0242(11) 0.0287(10) 0.0411(14) 0.0036(8) 0.0000 0.0000
_geom_special_details
;
Bond distances, angles <i>etc</i>. have been calculated using the rounded
fractional coordinates. All su's are estimated from the variances of the
(full) variance-covariance matrix. The cell e.s.d.'s are taken into account in
the estimation of distances, angles and torsion angles
;
loop_
    _geom_bond_atom_site_label_1
    _geom_bond_atom_site_label_2
    _geom_bond_site_symmetry_1
    _geom_bond_site_symmetry_2
    _geom_bond_distance
    _geom_bond_publ_flag
    Co N1 . . 2.1764(19) yes
    Co N1A . . 2.110(3) yes
    Co N1B . . 2.135(3) yes
    Co N1 . 4_655 2.1764(19) no
    Co N1 . 6_555 2.1764(19) no
    Co N1 . 7_655 2.1764(19) no
    N1 N2 . . 1.1716(16) no
    N1A C4A . . 1.342(3) no
    N1A C4A . 4_655 1.342(3) no
    N1B C4B . . 1.341(3) no
    N1B C4B . 4_655 1.340(3) no
    N2A C1A . . 1.437(3) no
    N2A C2A . . 1.359(4) no
    N2A C1A . 4_655 1.437(3) no
    N2B C1B . . 1.442(3) no
    N2B C2B . . 1.352(4) no
    N2B C1B . 4_655 1.442(3) no
    C2A C3A . . 1.405(3) no
    C2A C3A . 4_655 1.405(3) no
    C2B C3B . . 1.410(3) no
    C2B C3B . 4_655 1.410(3) no
    C3A C4A . . 1.380(3) no
    C3B C4B . . 1.366(3) no
    C1A H1A1 . . 0.9600 no
    C1A H1A2 . . 0.9600 no
    C1A H1A3 . . 0.9600 no
    C1B H1B1 . . 0.9600 no
    C1B H1B2 . . 0.9600 no
    C1B H1B3 . . 0.9600 no
    C3A H3A . . 0.9300 no
    C3B H3B . . 0.9300 no
    C4A H4A . . 0.9300 no
    C4B H4B . . 0.9300 no
loop_
    _geom_angle_atom_site_label_1
    _geom_angle_atom_site_label_2
    _geom_angle_atom_site_label_3
    _geom_angle_site_symmetry_1
    _geom_angle_site_symmetry_2
    _geom_angle_site_symmetry_3
    _geom_angle
    _geom_angle_publ_flag
    N1 Co N1A . . . 90.32(4) no
    N1 Co N1B . . . 89.68(4) no
    N1 Co N1 . . 4_655 179.36(5) no
    N1 Co N1 . . 6_555 89.29(6) no
    N1 Co N1 . . 7_655 90.70(6) no
    N1A Co N1B . . . 180.00 no
    N1 Co N1A 4_655 . . 90.32(4) no
    N1 Co N1A 6_555 . . 90.32(4) no
    N1 Co N1A 7_655 . . 90.32(4) no
    N1 Co N1B 4_655 . . 89.68(4) no
    N1 Co N1B 6_555 . . 89.68(4) no
    N1 Co N1B 7_655 . . 89.68(4) no
    N1 Co N1 4_655 . 6_555 90.70(6) no
    N1 Co N1 4_655 . 7_655 89.29(6) no
    N1 Co N1 6_555 . 7_655 179.36(5) no
    Co N1 N2 . . . 122.14(12) no
    Co N1A C4A . . . 121.91(14) no
    Co N1A C4A . . 4_655 121.91(14) no
    C4A N1A C4A . . 4_655 116.2(2) no
    Co N1B C4B . . . 122.30(13) no
    Co N1B C4B . . 4_655 122.32(13) no
    C4B N1B C4B . . 4_655 115.4(2) no
    N1 N2 N1 . . 3_565 177.8(2) no
    C1A N2A C2A . . . 121.37(14) no
    C1A N2A C1A . . 4_655 117.3(2) no
    C1A N2A C2A 4_655 . . 121.37(14) no
    C1B N2B C2B . . . 121.00(14) no
    C1B N2B C1B . . 4_655 118.0(2) no
    C1B N2B C2B 4_655 . . 121.00(14) no
    N2A C2A C3A . . . 122.17(14) no
    N2A C2A C3A . . 4_655 122.17(14) no
    C3A C2A C3A . . 4_655 115.7(2) no
    N2B C2B C3B . . . 122.39(13) no
    N2B C2B C3B . . 4_655 122.39(13) no
    C3B C2B C3B . . 4_655 115.2(2) no
    C2A C3A C4A . . . 120.1(3) no
    C2B C3B C4B . . . 120.00(19) no
    N1A C4A C3A . . . 124.0(3) no
    N1B C4B C3B . . . 124.68(19) no
    N2A C1A H1A1 . . . 109.00 no
    N2A C1A H1A2 . . . 109.00 no
    N2A C1A H1A3 . . . 109.00 no
    H1A1 C1A H1A2 . . . 109.00 no
    H1A1 C1A H1A3 . . . 109.00 no
    H1A2 C1A H1A3 . . . 109.00 no
    N2B C1B H1B1 . . . 110.00 no
    N2B C1B H1B2 . . . 109.00 no
    N2B C1B H1B3 . . . 109.00 no
    H1B1 C1B H1B2 . . . 109.00 no
    H1B1 C1B H1B3 . . . 109.00 no
    H1B2 C1B H1B3 . . . 109.00 no
    C2A C3A H3A . . . 120.00 no
    C4A C3A H3A . . . 120.00 no
    C2B C3B H3B . . . 120.00 no
    C4B C3B H3B . . . 120.00 no
    N1A C4A H4A . . . 118.00 no
    C3A C4A H4A . . . 118.00 no
    N1B C4B H4B . . . 118.00 no
    C3B C4B H4B . . . 118.00 no
_iucr_refine_instructions_details
;
TITL lamia_fa11_0m in C m c m
CELL  0.71073   9.6220  18.4040   9.7340   90.000   90.000   90.000
ZERR     8.00   0.0050   0.0050   0.0050    0.005    0.005    0.005
LATT   7
SYMM  - X, - Y, 1/2 + Z
SYMM    X, - Y, - Z
SYMM  - X,   Y, 1/2 - Z
SFAC  C    H    N    CO
UNIT  56   80   40   4
MERG   2
OMIT     0   2   0
FMAP   2
PLAN    5
ACTA
L.S.   8
WGHT    0.038300    1.052100
FVAR       0.33809
CO    4    0.500000    0.458866    0.250000    10.25000    0.03564    0.01964 =
         0.02181    0.00000    0.00000    0.00000
N2    3    0.341449    0.500000    0.000000    10.50000    0.02592    0.02591 =
         0.02701   -0.00165    0.00000    0.00000
N2B   3    0.500000    0.802459    0.250000    10.25000    0.03546    0.02092 =
         0.05057    0.00000    0.00000    0.00000
C1B   1    0.628538    0.842818    0.250000    10.50000    0.04588    0.02915 =
         0.07879    0.00000    0.00000   -0.00944
AFIX  33
H1B1  2    0.608619    0.893931    0.250000    10.50000   -1.50000
H1B2  2    0.681263    0.830690    0.169474    10.50000   -1.50000
H1B3  2    0.681264    0.830690    0.330526    10.50000   -1.50000
AFIX   0
N1    3    0.339082    0.459527    0.092877    11.00000    0.04373    0.03331 =
         0.02962    0.00784   -0.00616   -0.00697
N1B   3    0.500000    0.574878    0.250000    10.25000    0.02911    0.02212 =
         0.03243    0.00000    0.00000    0.00000
N2A   3    0.500000    0.116207    0.250000    10.25000    0.05300    0.02336 =
         0.03850    0.00000    0.00000    0.00000
C3A   1    0.500000    0.230725    0.127780    10.50000    0.04221    0.02659 =
         0.02557   -0.00485    0.00000    0.00000
AFIX  43
H3A   2    0.500000    0.207106    0.043317    10.50000   -1.20000
AFIX   0
C4A   1    0.500000    0.305671    0.132969    10.50000    0.04495    0.02739 =
         0.02093    0.00159    0.00000    0.00000
AFIX  43
H4A   2    0.500000    0.331013    0.050311    10.50000   -1.20000
AFIX   0
N1A   3    0.500000    0.344197    0.250000    10.25000    0.03570    0.02227 =
         0.02220    0.00000    0.00000    0.00000
C2B   1    0.500000    0.728991    0.250000    10.25000    0.02765    0.02417 =
         0.02723    0.00000    0.00000    0.00000
C1A   1    0.500000    0.075576    0.124018    10.50000    0.07425    0.02994 =
         0.05684   -0.01002    0.00000    0.00000
AFIX  33
H1A1  2    0.500000    0.024535    0.144358    10.50000   -1.50000
H1A2  2    0.581463    0.087519    0.071746    10.50000   -1.50000
H1A3  2    0.418537    0.087519    0.071746    10.50000   -1.50000
AFIX   0
C4B   1    0.617748    0.613811    0.250000    10.50000    0.02418    0.02867 =
         0.04114    0.00000    0.00000    0.00358
AFIX  43
H4B   2    0.701418    0.588513    0.250000    10.50000   -1.20000
AFIX   0
C3B   1    0.623678    0.687966    0.250000    10.50000    0.02267    0.02829 =
         0.04445    0.00000    0.00000   -0.00215
AFIX  43
H3B   2    0.709327    0.711383    0.250000    10.50000   -1.20000
AFIX   0
C2A   1    0.500000    0.190060    0.250000    10.25000    0.02654    0.02339 =
         0.03406    0.00000    0.00000    0.00000
HKLF 4
REM  lamia_fa11_0m in C m c m
REM R1 =  0.0320 for   1099 Fo > 4sig(Fo)  and  0.0479 for all   1393 data
REM     79 parameters refined using      0 restraints
END
WGHT      0.0382      1.0563
REM Highest difference peak  0.427,  deepest hole -0.372,  1-sigma level  0.058
Q1    1   0.5609  0.7124  0.2500  10.50000  0.05    0.43
Q2    1   0.4335  0.4259  0.2500  10.50000  0.05    0.29
Q3    1   0.4399  0.4888  0.2500  10.50000  0.05    0.28
Q4    1   0.4546  0.1492  0.2500  10.50000  0.05    0.27
Q5    1   0.5660  0.5970  0.2957  11.00000  0.05    0.26
;
