# Supplementary material for: catena-Poly[[bis­[4-(dimethyl­amino)­pyridine-κN 1]cobalt(II)]-di-μ-azido-κ4 N 1:N 3]
Source: Acta Crystallogr Sect E Struct Rep Online. 2013 Feb 28;69(Pt 3):m175. doi: 10.1107/S1600536813005205 (PMC3588528; doi:10.1107/S1600536813005205)
Supplement: Supplementary file 2 [file e-69-0m175-Isup2.hkl]

#
# h,k,l, Fc-squared, Fo-squared, sigma(Fo-squared) and status flag
#
data_I
_shelx_title ' lamia_fa11_0m in C m c m'
_shelx_refln_list_code          4
_shelx_F_calc_maximum      296.74
_exptl_crystal_F_000       804.00
_reflns_d_resolution_high  0.7098
 
loop_
 _symmetry_equiv_pos_as_xyz
 'x, y, z'
 '-x, -y, z+1/2'
 'x, -y, -z'
 '-x, y, -z+1/2'
 'x+1/2, y+1/2, z'
 '-x+1/2, -y+1/2, z+1/2'
 'x+1/2, -y+1/2, -z'
 '-x+1/2, y+1/2, -z+1/2'
 '-x, -y, -z'
 'x, y, -z-1/2'
 '-x, y, z'
 'x, -y, z-1/2'
 '-x+1/2, -y+1/2, -z'
 'x+1/2, y+1/2, -z-1/2'
 '-x+1/2, y+1/2, z'
 'x+1/2, -y+1/2, z-1/2'
 
_cell_length_a     9.6220
_cell_length_b    18.4040
_cell_length_c     9.7340
_cell_angle_alpha  90.000
_cell_angle_beta   90.000
_cell_angle_gamma  90.000
 
_shelx_F_squared_multiplier     1.000
 
loop_
 _refln_index_h
 _refln_index_k
 _refln_index_l
 _refln_F_squared_calc
 _refln_F_squared_meas
 _refln_F_squared_sigma
 _refln_observed_status
   2   0   0    88054.34    86882.66   1512.31 o
   4   0   0    11061.45    11018.77    182.68 o
   6   0   0    40058.13    37962.13    970.19 o
   8   0   0    12955.75    11956.98    326.05 o
  10   0   0     2030.54     1793.59     79.41 o
  12   0   0     1070.57     1080.85     69.96 o
   3   1   0     3363.62     3452.69     39.11 o
   5   1   0     4883.56     4781.56     96.95 o
   7   1   0     5488.02     5235.23    109.72 o
   9   1   0      131.64      129.97     18.91 o
  11   1   0      297.97      289.11     27.25 o
  13   1   0      240.28      223.55     27.82 o
   2   2   0     2480.62     2729.13     37.20 o
   4   2   0      678.73      892.36     16.51 o
   6   2   0     3108.73     2849.35     66.10 o
   8   2   0       55.62       21.97     36.92 o
  10   2   0      112.66       81.21     18.58 o
  12   2   0      283.55      305.93     29.56 o
   1   3   0    13723.49    14267.71    177.00 o
   3   3   0     1125.37     1087.21     16.14 o
   5   3   0     5190.64     5600.08     89.92 o
   7   3   0     2772.69     2917.97     69.53 o
   9   3   0       56.96       34.97     35.68 o
  11   3   0      259.56      244.50     44.74 o
  13   3   0      429.20      353.19     31.72 o
   2   4   0      201.35      167.56      8.44 o
   4   4   0     2000.44     2095.07     34.01 o
   6   4   0     4658.77     4398.89     75.24 o
   8   4   0        6.86        3.79     11.49 o
  10   4   0        0.79        5.23     15.89 o
  12   4   0      561.97      602.13     38.26 o
   1   5   0     5854.96     5857.09     62.64 o
   3   5   0      306.23      344.83     19.09 o
   5   5   0      756.04      688.88     18.89 o
   7   5   0      706.53      749.24     23.14 o
   9   5   0       54.48       21.94     15.92 o
  11   5   0        5.89      -10.41     17.53 o
  13   5   0       51.49       48.69     21.81 o
   0   6   0     1976.40     1857.71     31.96 o
   2   6   0     2261.67     2406.00     36.33 o
   4   6   0     2817.54     3244.10     48.89 o
   6   6   0      237.94      187.84     14.39 o
   8   6   0        3.56        1.82     18.58 o
  10   6   0      156.67      194.09     23.25 o
  12   6   0        1.41       -1.12     19.13 o
   1   7   0       68.82       72.69      6.00 o
   3   7   0       99.90      164.71     16.74 o
   5   7   0       86.44       89.93     11.06 o
   7   7   0        0.93       11.27     12.27 o
   9   7   0      135.54      100.28     19.11 o
  11   7   0        2.81       16.69     20.43 o
  13   7   0        9.10        7.16     20.51 o
   0   8   0     8684.18     9076.59    165.99 o
   2   8   0     5607.02     5462.91     84.19 o
   4   8   0     3483.00     3691.19     63.83 o
   6   8   0     1767.26     1743.51     42.70 o
   8   8   0      929.59      899.10     31.70 o
  10   8   0      327.59      294.11     45.44 o
  12   8   0       60.63       54.39     40.10 o
   1   9   0     4448.05     4467.04     72.59 o
   3   9   0     7675.38     7633.25    144.51 o
   5   9   0     4074.09     3992.87     70.27 o
   7   9   0      941.73      963.76     31.28 o
   9   9   0      303.91      332.24     27.23 o
  11   9   0      310.74      316.80     29.52 o
   0  10   0      933.12      799.25     18.52 o
   2  10   0      590.79      569.41     24.99 o
   4  10   0      881.56      768.63     30.86 o
   6  10   0      968.14     1006.83     32.85 o
   8  10   0       92.63      137.25     16.92 o
  10  10   0       38.83       66.60     41.27 o
  12  10   0      100.26      136.37     24.04 o
   1  11   0     3043.63     2858.16     43.64 o
   3  11   0     1968.99     1922.81     36.94 o
   5  11   0     2615.10     2562.46     51.75 o
   7  11   0      733.43      687.10     28.65 o
   9  11   0      131.59      130.80     18.17 o
  11  11   0      280.60      312.44     28.98 o
   0  12   0     4271.15     4345.83     89.74 o
   2  12   0     2104.57     2137.91     52.41 o
   4  12   0     1417.86     1367.52     31.43 o
   6  12   0     1392.16     1337.75     36.87 o
   8  12   0      554.92      552.32     27.22 o
  10  12   0      316.69      357.98     39.29 o
  12  12   0       94.68       69.28     22.12 o
   1  13   0     5837.83     5365.19     67.70 o
   3  13   0       24.23       29.24     12.96 o
   5  13   0      162.97      175.45     16.17 o
   7  13   0     1334.54     1467.41     58.38 o
   9  13   0      527.94      568.51     28.96 o
  11  13   0        5.37      -17.12     24.31 o
   0  14   0     2984.65     2985.08     68.73 o
   2  14   0      610.73      652.90     22.47 o
   4  14   0       86.51      101.51     16.23 o
   6  14   0      554.04      535.51     29.31 o
   8  14   0      410.45      426.16     25.50 o
  10  14   0      132.25      155.20     20.96 o
   1  15   0     1007.29      946.83     20.29 o
   3  15   0     1167.98     1213.66     41.13 o
   5  15   0      976.31     1040.25     34.16 o
   7  15   0      194.68      209.12     19.47 o
   9  15   0      123.90      118.00     19.70 o
  11  15   0      175.30      240.15     26.18 o
   0  16   0      111.57      133.30     19.73 o
   2  16   0       77.58      107.83     10.91 o
   4  16   0      245.60      238.46     22.22 o
   6  16   0       86.19       59.03     15.66 o
   8  16   0        1.20       10.84     15.35 o
  10  16   0       24.57       24.50     17.48 o
   1  17   0       91.69      120.79     14.98 o
   3  17   0     1002.94      904.98     26.31 o
   5  17   0      808.86      801.90     42.67 o
   7  17   0       10.73        9.48     20.00 o
   9  17   0       15.71       -4.40     16.61 o
   0  18   0        0.07       15.48     15.23 o
   2  18   0      218.87      219.28     23.92 o
   4  18   0      424.95      400.64     30.80 o
   6  18   0       10.90       10.87     15.10 o
   8  18   0        6.78       20.28     14.64 o
   1  19   0      218.35      200.48     18.90 o
   3  19   0      134.18      105.98     21.59 o
   5  19   0      265.86      256.16     19.52 o
   7  19   0       71.64      109.66     16.93 o
   9  19   0        1.32      -14.84     14.84 o
   0  20   0      477.15      556.74     48.82 o
   2  20   0        3.34        5.57     14.28 o
   4  20   0       34.49       31.62     16.10 o
   6  20   0      141.57      144.19     17.65 o
   8  20   0       31.78       25.44     15.79 o
   1  21   0      825.36      833.85     74.39 o
   3  21   0        3.89      -14.38     14.38 o
   5  21   0      230.59      254.13     20.48 o
   7  21   0      388.92      420.86     24.25 o
   0  22   0      528.04      508.78     50.98 o
   2  22   0       79.85       70.72     22.93 o
   4  22   0      108.87      114.40     19.68 o
   6  22   0      467.41      467.26     25.05 o
   1  23   0      754.91      751.87     43.58 o
   3  23   0       56.11       81.46     25.74 o
   5  23   0      478.90      512.20     61.97 o
   0  24   0      432.82      312.27     46.73 o
   2  24   0       21.58      -22.74     22.74 o
   4  24   0       33.89       30.97     25.84 o
   1  25   0      449.50      508.37     40.36 o
   3  25   0       37.69       68.26     27.93 o
   3   1   1    16667.79    16735.77    121.34 o
   5   1   1     5788.05     5714.24     49.34 o
   7   1   1      191.60      197.88     11.38 o
   9   1   1        0.28       13.57     11.20 o
  11   1   1      337.17      328.47     19.73 o
  13   1   1      196.81      164.37     18.79 o
   0   2   1       59.36       -2.87      2.87 o
   2   2   1        4.55       -1.86      1.86 o
   4   2   1      510.45      518.56      8.47 o
   6   2   1      989.88     1032.46     15.88 o
   8   2   1        1.38       -5.02      8.31 o
  10   2   1        0.78      -18.56     18.56 o
  12   2   1      156.78      151.94     16.68 o
   1   3   1     6192.56     6409.02     97.09 o
   3   3   1     2467.23     2443.53     36.31 o
   5   3   1     3657.91     3584.00     37.02 o
   7   3   1     1134.10     1051.42     22.99 o
   9   3   1       64.00       82.67     12.40 o
  11   3   1      132.64      161.59     16.09 o
  13   3   1      112.41      111.27     16.02 o
   0   4   1     1216.29     1315.86     16.19 o
   2   4   1       27.48       46.75      4.33 o
   4   4   1        8.15       24.96      4.51 o
   6   4   1      900.37      810.85     14.90 o
   8   4   1      269.55      253.08     13.58 o
  10   4   1       51.34       52.90     16.09 o
  12   4   1       52.17       81.02     15.35 o
   1   5   1    15047.07    15562.78    108.66 o
   3   5   1      236.34      383.23      8.37 o
   5   5   1      693.99      494.54     12.19 o
   7   5   1     2420.19     2360.10     34.40 o
   9   5   1      359.92      357.94     18.56 o
  11   5   1       29.43       23.50     13.70 o
  13   5   1       12.82        8.97     13.51 o
   0   6   1    12313.30    11962.83    136.76 o
   2   6   1     3883.97     3725.01     36.77 o
   4   6   1     2367.42     2507.08     55.85 o
   6   6   1     3419.77     3395.91     40.31 o
   8   6   1      662.19      669.36     21.34 o
  10   6   1      246.11      263.59     17.71 o
  12   6   1      217.79      235.32     18.75 o
   1   7   1     8882.42     8950.99     73.52 o
   3   7   1     3343.43     3226.34     55.94 o
   5   7   1     4183.97     3936.19     44.49 o
   7   7   1     1778.40     1741.89     28.90 o
   9   7   1      480.88      494.77     21.36 o
  11   7   1      548.40      544.96     34.56 o
  13   7   1      171.76      179.93     22.81 o
   0   8   1    38382.19    39725.60    495.80 o
   2   8   1     8413.44     8370.79     78.15 o
   4   8   1     2828.17     2992.69     51.72 o
   6   8   1     5492.35     5477.45     60.44 o
   8   8   1     2457.73     2387.78     40.25 o
  10   8   1      661.40      643.76     25.36 o
  12   8   1      236.94      260.73     18.38 o
   1   9   1     4884.51     5173.53     44.89 o
   3   9   1      586.53      587.78     11.83 o
   5   9   1     1757.83     1775.40     28.14 o
   7   9   1     1127.94     1046.84     22.67 o
   9   9   1      251.06      239.47     15.11 o
  11   9   1      119.39      121.67     15.22 o
   0  10   1      619.93      542.93     15.23 o
   2  10   1      245.37      215.77      7.40 o
   4  10   1      300.31      261.41     10.64 o
   6  10   1      388.75      426.57     13.72 o
   8  10   1       24.34       27.94      9.58 o
  10  10   1       14.15       26.18     12.78 o
  12  10   1       40.19       24.41     18.47 o
   1  11   1      353.80      336.69     10.80 o
   3  11   1      206.22      200.18      7.36 o
   5  11   1      658.38      709.00     24.43 o
   7  11   1      168.32      169.87     11.62 o
   9  11   1        0.69       -4.37     10.16 o
  11  11   1       43.50       80.59     19.38 o
   0  12   1       14.57        3.52      7.29 o
   2  12   1      485.14      432.48     10.46 o
   4  12   1     2152.77     2170.28     37.55 o
   6  12   1      383.15      381.15     15.59 o
   8  12   1       41.05       40.13     10.27 o
  10  12   1       21.11       26.86     15.17 o
   1  13   1      199.44      186.10      7.33 o
   3  13   1       15.85       14.02      5.84 o
   5  13   1        0.33       -5.58      9.46 o
   7  13   1       74.10       91.07     10.51 o
   9  13   1       12.74       24.38     11.29 o
  11  13   1        2.68      -13.26     25.11 o
   0  14   1      431.94      403.15     21.71 o
   2  14   1     1339.50     1256.15     21.04 o
   4  14   1     2502.59     2486.75     38.15 o
   6  14   1      768.70      804.12     21.78 o
   8  14   1       28.95       33.25     10.45 o
  10  14   1      107.23      110.44     20.88 o
   1  15   1     1089.54     1078.81     19.51 o
   3  15   1     1106.41     1023.24     21.49 o
   5  15   1     1444.68     1476.28     26.01 o
   7  15   1      400.97      430.22     21.92 o
   9  15   1       49.07       36.14     12.97 o
  11  15   1      165.68      185.02     24.00 o
   0  16   1      726.11      829.02     29.11 o
   2  16   1      269.62      268.36     10.09 o
   4  16   1      401.01      396.16     15.44 o
   6  16   1      499.13      547.67     17.72 o
   8  16   1       27.90       24.95     10.37 o
  10  16   1        4.55       30.48     16.96 o
   1  17   1     1427.43     1340.41     23.20 o
   3  17   1      673.09      708.02     19.48 o
   5  17   1      833.12      869.62     22.01 o
   7  17   1      551.27      566.81     21.30 o
   9  17   1      139.25      125.37     17.59 o
   0  18   1     7279.64     6569.03    111.29 o
   2  18   1     3168.32     2926.11     42.11 o
   4  18   1     1173.14     1182.94     24.25 o
   6  18   1     2170.50     2196.73     35.03 o
   8  18   1     1439.56     1587.65     35.80 o
   1  19   1     1312.67     1246.26     27.72 o
   3  19   1      360.16      377.85     20.61 o
   5  19   1      619.98      630.94     18.34 o
   7  19   1      544.68      572.00     32.97 o
   9  19   1      133.55      122.50     18.10 o
   0  20   1      614.89      605.60     28.98 o
   2  20   1      408.64      465.10     20.57 o
   4  20   1      411.77      461.31     21.86 o
   6  20   1      291.12      321.36     18.68 o
   8  20   1       46.05       28.99     15.42 o
   1  21   1      624.80      648.78     24.22 o
   3  21   1       39.79       22.52     12.98 o
   5  21   1       92.15       82.28     16.42 o
   7  21   1      183.19      226.78     18.54 o
   0  22   1       93.27      128.47     19.81 o
   2  22   1        3.02        7.42     12.93 o
   4  22   1        1.99        9.57     12.73 o
   6  22   1       32.40       38.63     13.27 o
   1  23   1       51.22       74.13     15.07 o
   3  23   1       35.25        8.24     14.29 o
   5  23   1       46.44       34.23     13.60 o
   0  24   1        1.63      -22.47     22.47 o
   2  24   1        0.73       -3.25     14.45 o
   4  24   1        1.45       -8.58     14.49 o
   1  25   1        5.96       15.53     17.63 o
   3  25   1       77.69       91.61     17.34 o
   2   0   2    47723.28    47452.43   1194.06 o
   4   0   2    13673.55    13916.90    158.70 o
   6   0   2     4604.44     4488.00     64.96 o
   8   0   2     8917.73     8682.53    138.29 o
  10   0   2     3233.17     3185.83     77.83 o
  12   0   2       43.34       41.85     17.15 o
   1   1   2     5116.42     5285.72     81.52 o
   3   1   2    17420.76    17898.22    183.21 o
   5   1   2     1722.54     1673.77     18.76 o
   7   1   2      679.66      672.70     14.98 o
   9   1   2     2489.20     2362.08     38.37 o
  11   1   2      294.97      321.14     22.51 o
  13   1   2        1.30       24.40     24.32 o
   0   2   2     5763.04     6047.49    187.33 o
   2   2   2     5568.19     5515.09     57.97 o
   4   2   2     7782.00     7250.33     78.47 o
   6   2   2        6.15        3.82      4.45 o
   8   2   2      172.12      139.14      9.52 o
  10   2   2      494.75      475.09     25.69 o
  12   2   2       17.89        8.74     15.32 o
   1   3   2     1324.79     1279.04     18.07 o
   3   3   2    15412.88    15804.94    141.53 o
   5   3   2     2660.07     2797.36     29.66 o
   7   3   2      273.55      281.72     12.74 o
   9   3   2      776.62      756.61     20.53 o
  11   3   2      281.05      297.18     16.78 o
  13   3   2       65.99       60.76     16.85 o
   0   4   2     7284.99     7437.63     71.78 o
   2   4   2     2272.32     2355.02     24.80 o
   4   4   2     6311.10     6616.85     65.74 o
   6   4   2        5.39        8.55      3.90 o
   8   4   2        6.02       -0.62      6.18 o
  10   4   2      238.94      234.30     12.74 o
  12   4   2       43.39       39.53     21.05 o
   1   5   2      465.92      467.39      6.31 o
   3   5   2     2047.56     2016.27     26.70 o
   5   5   2        3.35       -2.85      3.21 o
   7   5   2       42.59       35.15      6.05 o
   9   5   2      129.69      129.21     10.21 o
  11   5   2        0.58       12.63     15.08 o
  13   5   2       16.19       24.56     19.56 o
   0   6   2        2.16        0.87      3.45 o
   2   6   2      186.95      200.00      6.16 o
   4   6   2       35.35       49.24      4.98 o
   6   6   2      147.31      161.96      8.02 o
   8   6   2      126.03      121.64      7.65 o
  10   6   2       16.41        7.56     19.59 o
  12   6   2       75.03       80.79     18.51 o
   1   7   2     3090.97     3348.46     30.17 o
   3   7   2      256.39      271.01      7.78 o
   5   7   2      192.71      198.36      7.92 o
   7   7   2      500.25      430.74     11.66 o
   9   7   2       12.28       -4.50     11.41 o
  11   7   2        3.24        9.64     15.95 o
   0   8   2     5295.20     5485.13     60.39 o
   2   8   2     1244.61     1246.52     14.67 o
   4   8   2      823.04      954.80     16.66 o
   6   8   2     1753.65     1808.47     27.92 o
   8   8   2      453.53      432.95     16.81 o
  10   8   2       59.53       57.26     14.53 o
  12   8   2      130.30      151.56     21.21 o
   1   9   2     2322.11     2259.40     24.07 o
   3   9   2     3747.38     3692.72     38.73 o
   5   9   2     2893.60     3069.85     69.01 o
   7   9   2      739.28      823.91     21.82 o
   9   9   2       60.38      100.19     14.56 o
  11   9   2      205.54      201.79     22.26 o
   0  10   2     1607.96     1407.15     26.51 o
   2  10   2     1506.61     1424.99     19.32 o
   4  10   2     1396.48     1328.55     21.02 o
   6  10   2     1205.78     1314.30     34.09 o
   8  10   2      158.99      171.33     21.61 o
  10  10   2       33.64       51.69     15.04 o
  12  10   2      185.52      194.84     24.43 o
   1  11   2     3758.18     3687.37     34.39 o
   3  11   2     4272.63     4155.58     43.07 o
   5  11   2     3570.05     3714.89     71.92 o
   7  11   2     1241.21     1280.78     41.76 o
   9  11   2      283.58      296.86     22.52 o
  11  11   2      385.12      442.50     29.25 o
   0  12   2     3955.23     4097.65     60.91 o
   2  12   2     3097.87     3210.97     38.13 o
   4  12   2     1827.09     1797.22     23.96 o
   6  12   2     1199.76     1232.59     31.93 o
   8  12   2      641.35      686.50     37.60 o
  10  12   2      262.47      241.66     20.71 o
   1  13   2     1177.45     1142.60     17.01 o
   3  13   2      289.88      283.66     10.59 o
   5  13   2      143.54      142.28     11.61 o
   7  13   2      410.29      474.75     30.04 o
   9  13   2      142.23      161.02     17.92 o
  11  13   2       34.26       21.67     16.31 o
   0  14   2     3253.75     3270.61     59.58 o
   2  14   2     1256.36     1232.48     19.57 o
   4  14   2      234.28      230.60     12.29 o
   6  14   2      680.36      752.34     32.91 o
   8  14   2      593.10      610.70     26.55 o
  10  14   2       93.40      100.62     18.23 o
   1  15   2     1726.07     1631.49     30.19 o
   3  15   2     1562.47     1587.91     27.95 o
   5  15   2     1272.93     1233.70     28.56 o
   7  15   2      571.90      587.41     20.29 o
   9  15   2      185.99      187.50     20.08 o
   0  16   2      392.65      415.10     43.15 o
   2  16   2      119.78      117.82     10.97 o
   4  16   2      168.47      155.05     12.16 o
   6  16   2      282.34      273.79     19.45 o
   8  16   2       12.44        7.63     13.18 o
  10  16   2        0.83        0.49     26.93 o
   1  17   2      120.84      130.04     10.53 o
   3  17   2      199.53      200.73     12.65 o
   5  17   2      483.95      466.30     18.15 o
   7  17   2       53.04       45.81     12.33 o
   9  17   2       22.39        8.08     18.01 o
   0  18   2       77.13       67.60     18.64 o
   2  18   2        1.36       10.83      9.12 o
   4  18   2        7.37       -9.69      9.69 o
   6  18   2      100.76       80.28     12.16 o
   8  18   2        0.82       23.81     14.73 o
   1  19   2       40.94       23.20     11.38 o
   3  19   2      434.07      439.29     19.04 o
   5  19   2       47.59       35.92     11.81 o
   7  19   2       60.55       28.26     15.85 o
   9  19   2       21.86      -10.92     19.24 o
   0  20   2       23.54       18.16     14.99 o
   2  20   2      245.35      235.21     16.66 o
   4  20   2      182.37      169.59     21.66 o
   6  20   2        0.67       -1.86     13.98 o
   8  20   2       55.90       55.01     16.78 o
   1  21   2       84.11       65.09     14.13 o
   3  21   2      340.52      333.53     21.26 o
   5  21   2       48.91       33.90     14.71 o
   7  21   2       14.72       15.65     15.72 o
   0  22   2       12.83       40.98     17.22 o
   2  22   2      277.65      313.49     19.48 o
   4  22   2      532.93      551.71     24.33 o
   6  22   2       11.78       -3.64     15.15 o
   1  23   2      267.76      255.10     17.45 o
   3  23   2      940.41     1076.27     32.72 o
   5  23   2      329.34      370.60     23.07 o
   0  24   2        8.55      -11.28     24.21 o
   2  24   2      287.02      283.67     20.17 o
   4  24   2      463.47      510.55     26.05 o
   1  25   2      140.99      160.09     18.83 o
   3  25   2      628.15      590.17     58.88 o
   1   1   3     9994.99    10365.52     95.78 o
   3   1   3     1294.74     1295.98     24.41 o
   5   1   3      156.08      137.75     16.84 o
   7   1   3      571.01      553.99     18.08 o
   9   1   3      188.19      178.80     23.78 o
  11   1   3       27.48       34.27     30.28 o
  13   1   3       22.47       18.04     37.09 o
   0   2   3      569.80      776.57     20.87 o
   2   2   3     2439.04     2381.62     35.34 o
   4   2   3     2634.73     2778.16     41.41 o
   6   2   3       55.69       49.12      8.49 o
   8   2   3       19.70       21.51      6.94 o
  10   2   3       49.37       60.09     21.75 o
  12   2   3       55.39       97.01     26.49 o
   1   3   3     1246.43     1285.08     16.27 o
   3   3   3    13895.48    13839.46    305.24 o
   5   3   3     3174.76     3125.59     47.73 o
   7   3   3      591.99      582.05     15.25 o
   9   3   3      806.05      767.11     21.76 o
  11   3   3      231.03      184.84     28.52 o
  13   3   3       80.00       98.33     28.43 o
   0   4   3      366.09      304.90     11.80 o
   2   4   3     7827.47     8215.45     80.50 o
   4   4   3     4934.13     4766.20     59.27 o
   6   4   3      142.63      142.19      7.76 o
   8   4   3      938.64      954.72     21.77 o
  10   4   3      570.01      561.30     25.87 o
  12   4   3        8.78       41.20     24.15 o
   1   5   3       13.20       30.47      3.04 o
   3   5   3     1279.69     1097.33     19.54 o
   5   5   3      178.74      215.99      8.84 o
   7   5   3       85.53      102.85      8.56 o
   9   5   3      737.02      715.78     20.80 o
  11   5   3        3.14        2.63     21.47 o
   0   6   3      187.88      144.63      7.11 o
   2   6   3     9866.06    10019.18     98.53 o
   4   6   3     7372.34     7264.76     74.01 o
   6   6   3      299.07      266.35     10.61 o
   8   6   3      939.67      917.91     22.64 o
  10   6   3      708.64      724.29     26.27 o
  12   6   3       30.73       40.38     45.10 o
   1   7   3     1969.12     1843.71     19.77 o
   3   7   3    12308.95    12622.09    134.98 o
   5   7   3     1760.20     1813.39     24.86 o
   7   7   3      343.84      359.81     14.29 o
   9   7   3     1441.48     1409.18     34.70 o
  11   7   3      414.08      379.43     23.31 o
   0   8   3     3200.44     3371.25     48.11 o
   2   8   3     6301.67     6407.32     57.52 o
   4   8   3     3296.61     3293.32     57.53 o
   6   8   3      555.14      546.15     15.67 o
   8   8   3     1858.91     1782.59     37.99 o
  10   8   3      792.06      762.69     28.32 o
  12   8   3       20.82       18.08     24.94 o
   1   9   3     5154.73     5217.72     51.06 o
   3   9   3     8083.43     8072.61     76.65 o
   5   9   3     1795.05     1837.93     34.91 o
   7   9   3      846.18      780.33     21.70 o
   9   9   3     1181.37     1084.27     32.19 o
  11   9   3      144.59      117.94     23.85 o
   0  10   3        3.01        4.43      5.14 o
   2  10   3     1399.65     1333.57     17.91 o
   4  10   3     1487.67     1414.59     23.07 o
   6  10   3       92.19      108.08      7.94 o
   8  10   3      229.45      266.45     19.36 o
  10  10   3      159.31      166.15     17.71 o
  12  10   3       20.18       46.87     16.72 o
   1  11   3      170.13      182.06      7.11 o
   3  11   3     1159.06     1228.44     19.12 o
   5  11   3      356.90      419.53     17.07 o
   7  11   3       77.99       96.79     12.94 o
   9  11   3       28.37       45.96     13.95 o
  11  11   3       15.32       26.63     15.28 o
   0  12   3     2271.66     2200.93     38.10 o
   2  12   3      214.46      216.69      8.99 o
   4  12   3      102.96      100.34      6.52 o
   6  12   3       74.39       66.30      9.18 o
   8  12   3      352.17      391.30     21.18 o
  10  12   3       42.82       66.65     15.70 o
   1  13   3       43.84       49.92      5.72 o
   3  13   3        0.73        5.69      5.94 o
   5  13   3        3.20        1.18      6.54 o
   7  13   3        4.46       -1.33     12.95 o
   9  13   3       12.57       26.67     14.02 o
  11  13   3        0.23      -14.83     14.83 o
   0  14   3      855.70      831.45     24.43 o
   2  14   3       32.57       40.42      7.64 o
   4  14   3      771.67      745.80     18.39 o
   6  14   3        4.44       -7.85     10.59 o
   8  14   3       97.75       69.49     19.93 o
  10  14   3       20.40       37.85     16.25 o
   1  15   3      714.90      675.02     17.93 o
   3  15   3     2898.62     2904.96     38.00 o
   5  15   3     1292.76     1260.24     27.01 o
   7  15   3      142.55      142.36     20.26 o
   9  15   3      190.81      247.59     21.01 o
   0  16   3       54.93       85.27     13.05 o
   2  16   3      966.46      980.57     24.84 o
   4  16   3     1443.15     1429.29     25.91 o
   6  16   3      176.01      161.91     14.05 o
   8  16   3      130.70      139.01     18.28 o
  10  16   3      153.24      174.27     42.19 o
   1  17   3     1398.32     1285.09     28.00 o
   3  17   3     3338.68     3330.36     43.37 o
   5  17   3     1014.30     1066.90     33.31 o
   7  17   3      369.39      366.39     20.92 o
   9  17   3      573.79      666.42     30.92 o
   0  18   3     1576.72     1392.12     37.26 o
   2  18   3     2189.80     2118.62     34.87 o
   4  18   3     1008.17     1011.87     23.65 o
   6  18   3      378.50      361.04     18.42 o
   8  18   3      957.53     1166.90     46.42 o
   1  19   3      576.32      582.05     21.50 o
   3  19   3     1410.04     1425.59     27.46 o
   5  19   3      343.98      377.39     19.90 o
   7  19   3      203.51      215.15     18.85 o
   0  20   3       63.30       90.67     20.93 o
   2  20   3      777.37      785.73     25.72 o
   4  20   3      794.28      750.61     29.39 o
   6  20   3       30.98       18.46     13.25 o
   8  20   3      101.80      119.69     18.25 o
   1  21   3       85.17       82.27     15.75 o
   3  21   3      148.45      138.16     16.09 o
   5  21   3        2.06       -2.71     14.98 o
   7  21   3       19.82       14.05     17.03 o
   0  22   3       80.05       96.47     19.24 o
   2  22   3      221.88      218.92     20.35 o
   4  22   3      110.99       98.78     18.18 o
   6  22   3       16.46       -5.44     17.91 o
   1  23   3       30.59       46.22     20.62 o
   3  23   3      145.72      174.42     20.65 o
   5  23   3       25.74        6.25     19.71 o
   0  24   3        0.28      -19.77     32.87 o
   2  24   3        5.43       20.76     16.58 o
   4  24   3        5.11       -8.88     19.17 o
   1  25   3      191.60      248.80     23.78 o
   0   0   4    24997.42    26159.30    666.36 o
   2   0   4     8370.04     8796.39    164.10 o
   4   0   4      925.48     1019.57     27.87 o
   6   0   4     2355.94     2380.73     55.81 o
   8   0   4     4090.18     3921.73    134.04 o
  10   0   4      789.44      769.46     62.89 o
  12   0   4       40.54       66.95     37.59 o
   1   1   4    10707.52    11035.42    146.23 o
   3   1   4     6274.28     6141.98     85.09 o
   5   1   4     2555.28     2433.51     33.56 o
   7   1   4     1993.89     1801.33     93.43 o
   9   1   4     1163.75     1237.24     51.19 o
  11   1   4      206.84      214.04     31.24 o
   0   2   4     1395.07     1245.13     36.07 o
   2   2   4     4336.68     4338.64     62.84 o
   4   2   4     4110.11     4272.07     47.27 o
   6   2   4     1344.43     1434.55     28.47 o
   8   2   4      450.59      454.71     23.89 o
  10   2   4      238.35      221.46     29.12 o
  12   2   4      221.40      267.75     35.18 o
   1   3   4     5409.23     5568.24     69.30 o
   3   3   4     6194.20     6238.36     86.23 o
   5   3   4     3254.11     3419.42     45.35 o
   7   3   4     1357.36     1289.79     34.45 o
   9   3   4      252.58      233.55     20.66 o
  11   3   4      247.79      235.95     31.20 o
   0   4   4      518.52      777.00     19.89 o
   2   4   4        6.54        3.23      5.18 o
   4   4   4      646.55      605.61     15.19 o
   6   4   4      199.60      225.08     18.10 o
   8   4   4       22.12       26.68     12.80 o
  10   4   4        4.48      -10.14     20.10 o
  12   4   4      102.36      115.93     29.62 o
   1   5   4       34.88       53.99      4.36 o
   3   5   4      471.31      513.73     11.87 o
   5   5   4        6.03       13.97      5.42 o
   7   5   4       17.92        5.76      9.10 o
   9   5   4       60.11       69.56     16.40 o
  11   5   4       15.01       10.48     32.08 o
   0   6   4     3638.94     4226.00     59.47 o
   2   6   4      204.58      245.93      8.07 o
   4   6   4      126.73      118.76      9.12 o
   6   6   4      515.56      479.00     29.37 o
   8   6   4      185.86      164.58     17.29 o
  10   6   4       22.88        3.49     16.08 o
  12   6   4        3.23       -9.04     36.39 o
   1   7   4      723.26      741.80     12.80 o
   3   7   4     1564.15     1590.35     26.78 o
   5   7   4      126.98      127.09      9.90 o
   7   7   4       50.57       38.62     12.39 o
   9   7   4      399.90      357.24     24.34 o
  11   7   4       14.85        3.29     24.12 o
   0   8   4       31.99       29.09      5.42 o
   2   8   4     1198.93     1189.83     16.26 o
   4   8   4     1307.42     1287.45     20.73 o
   6   8   4       10.21        0.34      6.55 o
   8   8   4      274.55      249.65     20.22 o
  10   8   4      244.90      227.94     23.97 o
  12   8   4        0.72       10.00     24.97 o
   1   9   4      238.19      271.05      8.27 o
   3   9   4     6681.68     6705.66     76.00 o
   5   9   4     1161.79     1167.27     18.14 o
   7   9   4       18.69       31.85      9.96 o
   9   9   4      352.33      424.37     29.29 o
  11   9   4      112.38      136.14     23.25 o
   0  10   4        7.26       12.61      7.43 o
   2  10   4     3507.62     3307.34     38.75 o
   4  10   4     3791.96     3726.26     43.76 o
   6  10   4      136.34      142.61      8.98 o
   8  10   4      323.86      348.41     20.79 o
  10  10   4      364.17      381.47     28.37 o
   1  11   4     2329.79     2410.60     33.91 o
   3  11   4    11165.32    11104.70    113.07 o
   5  11   4     2979.62     2961.49     37.44 o
   7  11   4      621.68      649.40     19.87 o
   9  11   4     1330.45     1449.70     40.56 o
  11  11   4      476.37      534.54     48.34 o
   0  12   4      468.86      440.66     14.38 o
   2  12   4     4205.62     4231.17     52.10 o
   4  12   4     3323.52     3282.49     40.71 o
   6  12   4       98.70      102.67      9.72 o
   8  12   4      692.37      711.64     25.39 o
  10  12   4      622.35      583.54     34.98 o
   1  13   4      397.94      401.44     11.51 o
   3  13   4      104.99      120.64      8.88 o
   5  13   4     1521.84     1491.45     26.99 o
   7  13   4      153.35      134.83     13.31 o
   9  13   4      180.07      225.47     18.08 o
  11  13   4      140.69      146.89     25.69 o
   0  14   4      643.23      619.72     23.30 o
   2  14   4     2609.19     2547.57     38.32 o
   4  14   4     1256.28     1236.87     28.13 o
   6  14   4       50.90       75.14     12.07 o
   8  14   4      744.46      845.11     41.84 o
  10  14   4      382.94      390.75     36.07 o
   1  15   4     1279.07     1287.08     23.54 o
   3  15   4     5087.93     5091.15     70.21 o
   5  15   4     1257.89     1198.32     31.25 o
   7  15   4      315.97      311.19     19.87 o
   9  15   4      913.53      951.81     33.14 o
   0  16   4        3.76      -10.23     10.23 o
   2  16   4      717.20      762.35     19.40 o
   4  16   4      941.46      946.00     24.27 o
   6  16   4        6.08       -4.89     11.18 o
   8  16   4       68.40       85.82     15.07 o
   1  17   4      129.36      111.69     10.27 o
   3  17   4      571.48      551.16     18.75 o
   5  17   4       46.96       46.03     12.44 o
   7  17   4       77.94       86.33     24.00 o
   9  17   4        4.55      -13.55     14.06 o
   0  18   4      334.37      345.18     21.62 o
   2  18   4        3.02       -7.99      9.96 o
   4  18   4       46.82       41.49     10.95 o
   6  18   4       72.59       69.57     15.54 o
   8  18   4        0.02      -15.16     15.16 o
   1  19   4       14.19        1.34     11.76 o
   3  19   4       13.58       23.82     10.50 o
   5  19   4       21.62       21.77     14.25 o
   7  19   4        4.36        0.71     15.13 o
   0  20   4      554.46      579.42     56.55 o
   2  20   4      171.20      183.32     16.14 o
   4  20   4       69.09       79.93     19.11 o
   6  20   4      169.97      179.55     21.97 o
   1  21   4       69.81       57.85     19.25 o
   3  21   4        1.75      -13.76     13.76 o
   5  21   4       23.92       17.24     18.11 o
   0  22   4       49.53       23.96     33.15 o
   2  22   4       93.88       83.12     17.52 o
   4  22   4      170.15      183.08     24.43 o
   1  23   4      491.28      538.59     35.14 o
   3  23   4      494.19      604.45     43.91 o
   0  24   4      255.65      245.29     62.75 o
   2  24   4      343.39      360.88     27.40 o
   1   1   5     1516.73     1539.27     36.21 o
   3   1   5      140.79      125.93      9.10 o
   5   1   5      143.67      151.38      7.18 o
   7   1   5      227.74      239.55     14.70 o
   9   1   5      233.66      236.73     27.56 o
  11   1   5       12.06      -23.90     25.58 o
   0   2   5       55.70       39.87     12.86 o
   2   2   5      531.96      464.25     15.47 o
   4   2   5      800.93      816.50     17.98 o
   6   2   5      414.68      378.46     14.67 o
   8   2   5        5.95        4.10     17.94 o
  10   2   5        1.00      -16.02     26.89 o
  12   2   5       80.31       97.32     30.28 o
   1   3   5     3988.62     4596.65     60.22 o
   3   3   5     3209.19     3386.01     51.47 o
   5   3   5     2545.50     2659.04     36.21 o
   7   3   5     1116.78     1084.24     31.46 o
   9   3   5      280.06      275.02     21.62 o
  11   3   5      193.84      224.57     34.50 o
   0   4   5     5065.41     5291.64     87.33 o
   2   4   5     2420.44     2483.65     36.10 o
   4   4   5     1406.67     1338.67     21.26 o
   6   4   5     1449.42     1483.38     26.19 o
   8   4   5      697.11      709.51     29.35 o
  10   4   5      180.42      205.48     22.29 o
  12   4   5       62.16       50.20     27.92 o
   1   5   5     1151.77      938.14     22.53 o
   3   5   5       76.60      127.69      8.80 o
   5   5   5        7.70        2.48      6.67 o
   7   5   5      486.73      471.93     18.64 o
   9   5   5      119.18      132.94     22.05 o
  11   5   5        2.39      -13.69     23.30 o
   0   6   5     4170.19     4503.17     63.98 o
   2   6   5     2963.63     2791.04     35.94 o
   4   6   5     1696.81     1570.85     27.28 o
   6   6   5     1322.11     1293.97     23.58 o
   8   6   5      515.52      567.14     31.13 o
  10   6   5      182.48      205.55     22.71 o
  12   6   5       94.97      120.11     30.77 o
   1   7   5     3707.58     3594.71     59.06 o
   3   7   5     2409.59     2427.11     36.03 o
   5   7   5     2025.01     1993.72     31.39 o
   7   7   5      961.19      981.63     41.03 o
   9   7   5      452.68      460.71     27.39 o
  11   7   5      309.30      256.76     26.73 o
   0   8   5     8280.33     8897.52    173.47 o
   2   8   5     3408.05     3567.51     50.55 o
   4   8   5     1185.98     1148.58     24.09 o
   6   8   5     1620.08     1569.89     25.91 o
   8   8   5     1240.10     1163.64     37.61 o
  10   8   5      342.30      343.02     27.05 o
   1   9   5     4600.26     4637.29     62.43 o
   3   9   5     2320.63     2278.38     36.26 o
   5   9   5     1785.27     1814.76     33.70 o
   7   9   5     1218.09     1216.37     33.85 o
   9   9   5      502.83      511.64     29.65 o
  11   9   5      137.36      120.63     23.42 o
   0  10   5      655.14      594.66     19.08 o
   2  10   5      597.28      545.24     15.39 o
   4  10   5      587.36      573.29     18.66 o
   6  10   5      380.08      405.77     16.05 o
   8  10   5      137.89      163.68     16.91 o
  10  10   5       71.82       94.26     20.98 o
   1  11   5      128.07      139.54      7.48 o
   3  11   5      356.44      335.26     14.29 o
   5  11   5      306.36      316.65     14.92 o
   7  11   5       64.02       67.85     12.57 o
   9  11   5        0.43       16.50     17.72 o
  11  11   5       17.06       41.16     21.87 o
   0  12   5     1767.99     1641.30     31.63 o
   2  12   5      307.79      308.88      9.88 o
   4  12   5       22.45       29.65      9.35 o
   6  12   5       89.44       81.64     11.81 o
   8  12   5      371.90      358.47     22.43 o
  10  12   5       41.90       26.51     24.10 o
   1  13   5       35.37       20.77      6.92 o
   3  13   5       33.15       20.22      6.45 o
   5  13   5        7.34        6.72      9.08 o
   7  13   5       19.18        7.81     15.76 o
   9  13   5        1.25       -1.08     18.39 o
   0  14   5      171.92      172.82     12.96 o
   2  14   5        6.31        5.98      8.21 o
   4  14   5      146.77      182.12     17.49 o
   6  14   5        6.70        4.40     12.95 o
   8  14   5       80.12       52.77     27.46 o
  10  14   5        0.86      -11.07     31.68 o
   1  15   5      784.28      717.73     23.55 o
   3  15   5      970.79      914.54     28.98 o
   5  15   5     1016.67      973.12     26.07 o
   7  15   5      270.67      220.71     23.76 o
   9  15   5       48.58       63.82     21.91 o
   0  16   5      767.35      747.13     38.33 o
   2  16   5      636.66      628.27     24.11 o
   4  16   5      713.66      700.24     23.10 o
   6  16   5      564.14      613.13     22.55 o
   8  16   5      135.40      124.96     23.09 o
   1  17   5     1845.98     1809.21     36.02 o
   3  17   5     1259.64     1274.67     35.88 o
   5  17   5      998.21     1049.66     29.16 o
   7  17   5      638.80      622.17     35.54 o
   0  18   5     2314.66     2224.13     66.55 o
   2  18   5     1101.03     1120.92     33.12 o
   4  18   5      375.26      400.31     19.17 o
   6  18   5      711.26      768.61     29.37 o
   8  18   5      648.77      734.67     41.32 o
   1  19   5      838.51      857.50     30.20 o
   3  19   5      449.67      469.90     23.54 o
   5  19   5      391.25      392.11     20.54 o
   7  19   5      342.70      345.64     21.44 o
   0  20   5      247.49      251.11     41.96 o
   2  20   5      290.46      307.82     42.38 o
   4  20   5      277.97      233.76     17.81 o
   6  20   5      118.53      120.23     16.70 o
   1  21   5      154.44      138.66     23.43 o
   3  21   5       20.30       22.60     18.87 o
   5  21   5       11.08       14.66     16.17 o
   0  22   5      196.86      227.97     28.71 o
   2  22   5      141.26      120.48     18.71 o
   4  22   5       71.11       76.11     16.81 o
   1  23   5       60.79       39.06     16.80 o
   3  23   5      101.21       90.70     18.09 o
   0  24   5        2.30        9.17     18.74 o
   0   0   6    28640.01    29976.64    771.17 o
   2   0   6     9032.03     9152.11    181.80 o
   4   0   6     2156.57     2236.01     57.25 o
   6   0   6     4382.49     4216.22     74.20 o
   8   0   6     3620.35     3462.16     82.43 o
  10   0   6     1001.98      995.89     75.17 o
  12   0   6      127.57       88.79     42.99 o
   1   1   6     5485.96     5570.65     96.02 o
   3   1   6     1154.28     1143.53     24.40 o
   5   1   6     1704.65     1639.62     30.03 o
   7   1   6     1339.13     1303.96     25.59 o
   9   1   6      578.01      582.93     39.06 o
  11   1   6      182.09      187.95     32.53 o
   0   2   6     1692.91     1635.76     68.57 o
   2   2   6     1076.12     1127.71     28.15 o
   4   2   6     1241.76     1310.07     34.49 o
   6   2   6      784.29      755.75     21.31 o
   8   2   6       91.51       94.06     15.01 o
  10   2   6      111.50       79.34     26.10 o
  12   2   6       85.48      131.16     32.55 o
   1   3   6     2230.19     2197.42     34.90 o
   3   3   6     2369.11     2410.47     49.42 o
   5   3   6     1859.55     1840.95     40.15 o
   7   3   6      566.73      547.76     20.01 o
   9   3   6      153.42      148.11     19.67 o
  11   3   6      202.90      307.50     44.66 o
   0   4   6       32.57       49.14      9.03 o
   2   4   6      196.28      187.52     12.48 o
   4   4   6     1032.87     1015.46     21.82 o
   6   4   6      164.09      186.92     15.82 o
   8   4   6        1.03       -3.18     11.46 o
  10   4   6       47.69       78.59     22.94 o
  12   4   6       52.17       53.82     30.75 o
   1   5   6        8.34       -0.44      5.79 o
   3   5   6      177.33      205.28     12.56 o
   5   5   6       19.80       10.76      8.54 o
   7   5   6        4.00        3.95     10.97 o
   9   5   6       16.61       -0.76     17.12 o
  11   5   6        0.12       30.98     37.93 o
   0   6   6      130.03      120.42      8.37 o
   2   6   6       29.32       32.19      8.58 o
   4   6   6        0.03        4.93      8.72 o
   6   6   6       68.40       85.09     16.39 o
   8   6   6       31.62       22.46     21.15 o
  10   6   6       10.80        5.72     20.23 o
   1   7   6      806.98      821.69     17.11 o
   3   7   6      240.34      239.18     14.07 o
   5   7   6       86.48       62.99     10.45 o
   7   7   6      353.31      355.83     15.84 o
   9   7   6        1.24       22.34     16.18 o
  11   7   6        0.65        9.10     22.35 o
   0   8   6     3341.65     3559.25     66.21 o
   2   8   6      241.40      236.86     13.13 o
   4   8   6       49.36       35.09     11.65 o
   6   8   6     1271.65     1236.02     25.48 o
   8   8   6      190.87      189.67     17.82 o
  10   8   6        0.51      -13.07     17.73 o
   1   9   6     2452.19     2333.37     38.46 o
   3   9   6      278.76      288.42     16.14 o
   5   9   6     1705.72     1688.26     35.15 o
   7   9   6      895.40      948.41     29.95 o
   9   9   6        2.49        7.86     14.95 o
  11   9   6      100.77       87.50     21.99 o
   0  10   6     3449.09     3582.31     84.92 o
   2  10   6      420.04      447.75     19.71 o
   4  10   6      294.16      346.83     14.84 o
   6  10   6     1917.92     1906.53     40.16 o
   8  10   6      102.74      112.62     19.60 o
  10  10   6        1.64      -23.59     23.59 o
   1  11   6     4217.12     4311.77     69.94 o
   3  11   6      659.45      656.08     23.52 o
   5  11   6     2608.48     2656.49     48.94 o
   7  11   6     1638.25     1730.36     40.70 o
   9  11   6       39.64       33.09     19.88 o
   0  12   6     4733.27     4275.11    119.53 o
   2  12   6      520.91      525.75     27.82 o
   4  12   6      160.10      149.23     12.48 o
   6  12   6     1658.52     1712.98     59.85 o
   8  12   6      254.92      267.38     27.54 o
  10  12   6       20.48        7.55     20.65 o
   1  13   6     1151.26     1205.93     39.93 o
   3  13   6     1091.86      980.60     23.83 o
   5  13   6       16.90        9.09     13.76 o
   7  13   6      464.53      508.63     29.71 o
   9  13   6        5.98        8.83     19.48 o
   0  14   6     3730.30     3561.90     88.61 o
   2  14   6      319.76      319.52     15.77 o
   4  14   6        8.37       15.59     15.29 o
   6  14   6     1068.11     1050.84     47.34 o
   8  14   6      270.85      251.84     25.63 o
   1  15   6     1786.75     1765.43     29.99 o
   3  15   6      275.56      291.04     23.48 o
   5  15   6     1111.99     1106.15     74.55 o
   7  15   6      701.95      716.47     35.95 o
   9  15   6       35.12       31.62     22.08 o
   0  16   6      768.57      746.90     22.47 o
   2  16   6       57.11       72.36     16.72 o
   4  16   6       79.37       74.30     18.56 o
   6  16   6      473.37      472.47     29.73 o
   8  16   6        3.46        8.82     21.04 o
   1  17   6       65.54       61.90      9.63 o
   3  17   6        8.38        5.86     15.82 o
   5  17   6      274.07      274.29     24.25 o
   7  17   6       38.72       51.47     23.37 o
   0  18   6       60.69       80.68     18.90 o
   2  18   6        0.80      -10.38     10.38 o
   4  18   6        1.89      -13.39     13.39 o
   6  18   6       69.11       65.00     20.61 o
   1  19   6        0.27      -10.06     10.06 o
   3  19   6      193.60      197.19     24.31 o
   5  19   6       27.87       23.72     22.72 o
   7  19   6        3.21       16.93     29.64 o
   0  20   6       73.11       68.56     18.87 o
   2  20   6       92.12       76.94     16.30 o
   4  20   6       44.29       20.39     15.68 o
   6  20   6       11.66        7.63     19.85 o
   1  21   6       75.56       77.17     14.19 o
   3  21   6       31.57       15.67     13.14 o
   5  21   6       22.49       26.44     20.68 o
   0  22   6       71.49       58.95     20.11 o
   2  22   6      102.95      129.23     17.13 o
   4  22   6      147.50      129.96     24.40 o
   1  23   6      326.64      304.85     44.71 o
   1   1   7      230.98      216.01     16.46 o
   3   1   7     1199.44     1109.15     25.51 o
   5   1   7     1158.42     1186.96     37.29 o
   7   1   7       66.46       56.00     10.72 o
   9   1   7        0.45        2.29     16.72 o
  11   1   7      115.91       78.43     38.78 o
   0   2   7      149.26      171.34     34.88 o
   2   2   7       89.05       61.41     14.54 o
   4   2   7      248.99      272.42     15.10 o
   6   2   7      329.47      312.90     17.96 o
   8   2   7        1.70       -2.90     14.04 o
  10   2   7        0.53       -0.07     27.98 o
   1   3   7     1750.94     1873.93     76.68 o
   3   3   7      570.39      565.62     24.10 o
   5   3   7     1226.13     1216.14     37.53 o
   7   3   7      521.69      508.01     24.07 o
   9   3   7       23.45       -3.54     16.61 o
  11   3   7       76.84       46.67     36.31 o
   0   4   7     2162.56     2232.60     63.93 o
   2   4   7      189.13      205.91     21.34 o
   4   4   7       85.19      113.84     15.10 o
   6   4   7      742.22      825.89     40.78 o
   8   4   7      151.19      164.56     27.45 o
  10   4   7       29.69        6.84     19.24 o
   1   5   7     3013.90     3111.02     48.03 o
   3   5   7       25.74       20.72      9.29 o
   5   5   7      464.77      484.48     26.52 o
   7   5   7      905.35      870.73     27.53 o
   9   5   7       91.32      109.22     19.96 o
  11   5   7       28.75       30.38     21.73 o
   0   6   7     4121.94     4158.49     61.89 o
   2   6   7     1129.36     1121.38     24.73 o
   4   6   7      655.12      649.84     28.08 o
   6   6   7     1407.64     1350.91     43.18 o
   8   6   7      237.26      210.57     18.72 o
  10   6   7       83.27       66.44     21.08 o
   1   7   7     2736.98     2802.37     38.43 o
   3   7   7      555.57      574.97     26.47 o
   5   7   7     1493.89     1470.67     42.88 o
   7   7   7      804.34      829.49     37.28 o
   9   7   7      146.74      151.54     18.89 o
  11   7   7      256.19      275.50     26.44 o
   0   8   7     7857.21     7785.92    129.22 o
   2   8   7     2310.38     2219.36     43.49 o
   4   8   7     1026.62      927.70     33.37 o
   6   8   7     2226.20     2209.92     56.43 o
   8   8   7      893.62      937.10     33.06 o
  10   8   7      281.29      285.87     24.60 o
   1   9   7     1810.67     1872.57     34.96 o
   3   9   7      199.73      211.40     18.56 o
   5   9   7      710.22      686.66     31.59 o
   7   9   7      574.28      602.98     26.43 o
   9   9   7       98.46       83.19     17.62 o
   0  10   7      588.26      666.21     34.99 o
   2  10   7      103.00      118.42     14.11 o
   4  10   7      119.79      119.39     18.76 o
   6  10   7      286.74      299.58     17.44 o
   8  10   7       13.86      -13.24     13.24 o
  10  10   7        6.53       -7.42     17.50 o
   1  11   7       87.97       55.26     15.34 o
   3  11   7       56.59       46.54     14.68 o
   5  11   7      244.14      220.78     20.98 o
   7  11   7       51.69       57.45     16.19 o
   9  11   7        3.14      -10.17     17.95 o
   0  12   7        3.13       -9.92     14.95 o
   2  12   7       70.78       79.09     13.52 o
   4  12   7      467.64      475.09     26.48 o
   6  12   7      109.54      131.43     14.81 o
   8  12   7       21.54        7.50     19.26 o
   1  13   7       43.02       44.88     21.83 o
   3  13   7        1.20       -0.37     18.79 o
   5  13   7        0.91      -19.18     19.48 o
   7  13   7       21.01        9.60     16.81 o
   9  13   7        4.10        8.38     20.22 o
   0  14   7      240.33      245.03     40.20 o
   2  14   7      409.15      390.28     26.20 o
   4  14   7      727.42      768.90     45.42 o
   6  14   7      325.78      332.59     27.09 o
   8  14   7       19.08       33.75     19.39 o
   1  15   7      434.74      438.34     33.78 o
   3  15   7      394.32      368.29     32.55 o
   5  15   7      619.60      531.59     56.03 o
   7  15   7      191.36      274.15     27.91 o
   0  16   7      380.12      298.50     42.29 o
   2  16   7      124.72      139.95     25.51 o
   4  16   7      161.74      151.87     27.31 o
   6  16   7      284.93      215.15     41.23 o
   8  16   7       18.89       16.41     20.41 o
   1  17   7      776.62      699.42     35.03 o
   3  17   7      201.32      215.59     32.22 o
   5  17   7      424.80      452.56     29.18 o
   7  17   7      344.70      332.13     29.15 o
   0  18   7     3192.33     3269.87    127.37 o
   2  18   7     1245.66     1217.24     98.56 o
   4  18   7      544.12      531.78     41.89 o
   6  18   7     1149.57     1168.28     47.25 o
   1  19   7      757.10      709.00     45.79 o
   3  19   7      142.32      144.74     28.30 o
   5  19   7      366.90      301.06     28.06 o
   2  20   7      100.03      120.99     28.96 o
   4  20   7       88.59       77.18     21.51 o
   1  21   7      298.97      334.47     52.75 o
   3  21   7        8.79       14.35     22.76 o
   0  22   7      119.38       46.35     37.85 o
   0   0   8    19791.32    19582.73    526.48 o
   2   0   8     8726.46     8624.60    180.97 o
   4   0   8     3678.24     3501.64    130.46 o
   6   0   8     5207.86     5092.81    174.70 o
   8   0   8     3312.12     3336.21     91.55 o
  10   0   8      989.26      915.18     87.89 o
   1   1   8     2697.13     2682.34     53.72 o
   3   1   8      459.97      462.63     33.29 o
   5   1   8      890.32      922.66     53.81 o
   7   1   8      874.40      932.41     69.16 o
   9   1   8      239.66      230.15     32.58 o
   0   2   8      367.24      379.94     31.40 o
   2   2   8       63.59       36.38     16.03 o
   4   2   8      115.65      112.51     22.42 o
   6   2   8      246.41      247.69     16.58 o
   8   2   8        3.96      -14.24     14.24 o
  10   2   8        1.79       -5.74     29.60 o
   1   3   8      824.56      899.32     31.26 o
   3   3   8      347.40      337.37     29.91 o
   5   3   8      839.43      890.90     46.08 o
   7   3   8      324.93      304.52     34.49 o
   9   3   8        2.64      -16.30     16.30 o
   0   4   8      696.48      799.85     49.90 o
   2   4   8      311.45      345.26     37.90 o
   4   4   8      572.94      514.63     35.79 o
   6   4   8      696.01      726.77     44.88 o
   8   4   8       24.79       27.69     15.19 o
  10   4   8       12.98       -5.84     19.77 o
   1   5   8      468.64      469.94     23.62 o
   3   5   8        5.44       27.36     17.73 o
   5   5   8      224.53      176.86     26.32 o
   7   5   8      182.98      137.81     28.50 o
   9   5   8        3.15       18.46     17.09 o
   0   6   8      114.87      133.43     23.05 o
   2   6   8      155.26      165.20     20.35 o
   4   6   8      362.69      361.35     31.35 o
   6   6   8       22.85       16.73     24.83 o
   8   6   8        0.11       -6.49     23.08 o
  10   6   8       54.40       40.91     24.90 o
   1   7   8        0.52      -13.25     13.25 o
   3   7   8      130.38      121.06     22.90 o
   5   7   8        2.05      -17.65     17.65 o
   7   7   8        4.34      -11.56     20.76 o
   9   7   8       77.64       60.12     19.71 o
   0   8   8      331.95      358.78     30.05 o
   2   8   8     1069.97     1048.62     38.37 o
   4   8   8      992.63      949.15     55.60 o
   6   8   8      158.69      148.46     26.74 o
   8   8   8      241.97      201.33     33.16 o
  10   8   8      185.91      193.65     26.31 o
   1   9   8      506.15      397.69     28.85 o
   3   9   8     2241.02     1910.28     65.45 o
   5   9   8      845.10      806.77     44.02 o
   7   9   8      123.16       94.80     25.64 o
   9   9   8      246.31      252.10     25.87 o
   0  10   8       18.97        0.76     26.91 o
   2  10   8      592.50      682.16     32.41 o
   4  10   8      863.03      908.79     44.23 o
   6  10   8       65.40       84.93     62.42 o
   8  10   8       43.99       34.91     24.90 o
   1  11   8      303.86      319.19     31.92 o
   3  11   8     1475.30     1525.92     64.07 o
   5  11   8      559.11      555.60     38.07 o
   7  11   8       68.31       45.86     27.87 o
   9  11   8      183.36      180.18     29.48 o
   0  12   8      456.28      370.37     48.06 o
   2  12   8      975.66     1071.58     38.62 o
   4  12   8      811.96      850.35     42.97 o
   6  12   8      138.76      110.27     43.19 o
   8  12   8      236.13      225.79     29.54 o
   1  13   8      937.13      906.31     73.55 o
   3  13   8      469.73      489.37     54.46 o
   5  13   8       77.02       89.02     37.88 o
   7  13   8      200.97      158.34     46.49 o
   0  14   8      319.85      293.80     44.63 o
   2  14   8      411.31      390.59     51.47 o
   4  14   8      185.08      220.99     45.12 o
   6  14   8       45.80       47.03     37.36 o
   8  14   8      182.87      193.81     44.39 o
   1  15   8      137.84      113.87     25.53 o
   3  15   8      504.99      498.79     55.00 o
   5  15   8      171.62      155.02     42.12 o
   7  15   8       21.88      -14.45     21.07 o
   0  16   8        1.50      -27.71     27.71 o
   2  16   8       79.16      105.14     35.99 o
   4  16   8      185.34      182.50     42.47 o
   6  16   8        7.50      -32.23     32.23 o
   1  17   8       62.94       70.29     25.79 o
   3  17   8      443.53      456.43     55.85 o
   5  17   8      230.33      265.54     50.07 o
   0  18   8        0.89      -13.56     29.25 o
   2  18   8       51.23       45.60     33.40 o
   4  18   8       85.56       19.31     33.01 o
   1  19   8       66.14       95.51     37.46 o
   3  19   8       62.88       86.83     37.40 o
   2  20   8       11.18      103.91     37.99 o
   1   1   9      253.88      311.12     22.21 o
   3   1   9     1493.41     1543.71     58.31 o
   5   1   9      788.24      790.84     48.08 o
   7   1   9       68.00       49.99     26.65 o
   9   1   9       40.87       79.43     31.22 o
   0   2   9        6.08      -18.11     18.11 o
   2   2   9      303.48      312.34     25.78 o
   4   2   9      565.01      605.43     41.57 o
   6   2   9       41.32       49.73     24.19 o
   8   2   9        6.11      -23.37     43.50 o
  10   2   9       28.50       51.31     33.97 o
   1   3   9      136.67      130.35     17.41 o
   3   3   9     1003.46      994.62     48.04 o
   5   3   9      265.36      231.66     30.78 o
   7   3   9       33.40       26.93     25.39 o
   9   3   9       94.69      136.14     33.66 o
   0   4   9       18.53        3.56     19.39 o
   2   4   9      424.24      425.37     39.64 o
   4   4   9      360.44      344.03     33.10 o
   6   4   9        8.08        7.51     21.20 o
   8   4   9      121.41      150.88     56.03 o
  10   4   9       99.62       78.74     32.06 o
   1   5   9      526.30      549.15     27.29 o
   3   5   9      958.44      889.65     67.68 o
   5   5   9      112.66      155.42     26.84 o
   7   5   9      119.09      169.14     31.19 o
   9   5   9      304.82      252.25     39.37 o
   0   6   9      287.82      327.86     32.08 o
   2   6   9     1389.06     1390.19     46.16 o
   4   6   9     1172.80     1265.06     54.79 o
   6   6   9      112.39      122.04     35.41 o
   8   6   9      249.73      244.84     35.98 o
   1   7   9      871.04      870.36     50.30 o
   3   7   9     2282.23     2307.07     72.80 o
   5   7   9      656.22      620.09     42.50 o
   7   7   9      214.62      291.52     83.01 o
   9   7   9      476.89      467.84     45.83 o
   0   8   9     1466.26     1417.37     91.51 o
   2   8   9     2103.71     2076.63     56.94 o
   4   8   9     1387.67     1300.49     55.52 o
   6   8   9      441.02      411.88     37.30 o
   8   8   9      671.43      720.51     50.43 o
   1   9   9      293.65      361.25     27.69 o
   3   9   9      579.94      622.33     40.47 o
   5   9   9      129.46      163.58     27.72 o
   7   9   9       85.40      110.37     27.57 o
   0  10   9        2.32       20.24     31.36 o
   2  10   9       82.57       73.31     19.07 o
   4  10   9      105.07       92.17     24.39 o
   6  10   9        2.12       -1.56     20.90 o
   8  10   9       12.17      -17.21     25.58 o
   1  11   9       49.74       36.10     23.12 o
   3  11   9      250.93      227.18     28.33 o
   5  11   9      143.74      130.72     25.47 o
   7  11   9       28.77       -8.56     35.92 o
   0  12   9       16.81       59.84     33.82 o
   2  12   9      160.86      159.96     21.43 o
   4  12   9      385.08      407.19     46.50 o
   6  12   9      108.41       18.77     36.43 o
   1  13   9       25.44       31.98     23.22 o
   3  13   9       28.80       59.02     34.99 o
   5  13   9        3.06      -29.15     29.15 o
   7  13   9        4.04      -30.11     33.86 o
   0  14   9       48.26       42.49     34.26 o
   2  14   9      440.72      427.74     54.42 o
   4  14   9      741.49      578.34     63.16 o
   6  14   9      115.14       37.06     38.45 o
   1  15   9      126.34      152.36     31.62 o
   3  15   9      753.88      626.19     65.70 o
   5  15   9      336.14      326.71     56.11 o
   0  16   9        4.70        6.63     31.56 o
   2  16   9      136.41      153.59     41.59 o
   4  16   9      239.71      241.05     49.96 o
   1  17   9      167.52      148.70     51.84 o
   3  17   9      533.71      490.69     59.35 o
   0  18   9      831.73      935.78     76.82 o
   2  18   9     1142.32     1160.63     84.90 o
   1  19   9      226.96      197.15     46.50 o
   0   0  10     2506.97     2367.42    111.66 o
   2   0  10     4369.43     4132.95    155.90 o
   4   0  10     2449.18     2618.49    118.02 o
   6   0  10      527.01      517.40     62.10 o
   8   0  10     1644.91     1696.51    107.41 o
   1   1  10      606.13      601.73     30.65 o
   3   1  10     2287.08     2363.66     78.00 o
   5   1  10      256.16      329.31     36.95 o
   7   1  10      136.04       91.16     43.31 o
   9   1  10      713.36      753.62     58.99 o
   0   2  10      117.64       45.61     23.83 o
   2   2  10      552.75      635.07     39.80 o
   4   2  10      704.34      765.03     48.02 o
   6   2  10       28.13        3.52     23.51 o
   8   2  10       50.19       66.22     31.29 o
   1   3  10       38.73       38.60     16.76 o
   3   3  10     1481.89     1355.17     82.35 o
   5   3  10      194.32      194.15     38.95 o
   7   3  10        3.85      -18.70     25.55 o
   9   3  10      184.10      210.95     39.26 o
   0   4  10       90.63       71.51     25.18 o
   2   4  10      384.68      429.28     31.29 o
   4   4  10      679.13      631.95     44.85 o
   6   4  10        1.14        6.54     24.13 o
   8   4  10       28.25       -9.71     27.41 o
   1   5  10        0.85      -16.49     16.49 o
   3   5  10      352.69      305.09     34.58 o
   5   5  10        9.65       29.64     23.34 o
   7   5  10        1.46      -13.40     25.11 o
   0   6  10       10.72       -0.50     35.22 o
   2   6  10       39.35       42.05     30.05 o
   4   6  10       17.15       19.50     22.30 o
   6   6  10       16.67       42.33     25.52 o
   8   6  10       17.96      -24.53     26.12 o
   1   7  10      157.48      181.29     24.30 o
   3   7  10        0.26        9.93     20.97 o
   5   7  10       43.04       54.25     25.70 o
   7   7  10       75.16       31.43     27.19 o
   0   8  10      528.63      477.18     60.33 o
   2   8  10      305.09      317.23     28.12 o
   4   8  10      210.67      162.83     29.41 o
   6   8  10      276.52      255.48     34.31 o
   8   8  10      117.53      117.88     64.54 o
   1   9  10      385.11      400.53     30.33 o
   3   9  10      570.45      500.74     97.83 o
   5   9  10      408.90      415.84     38.99 o
   7   9  10      164.88       98.43     29.83 o
   0  10  10      116.96      211.15     45.05 o
   2  10  10      297.97      353.81     29.28 o
   4  10  10      345.23      392.53     37.17 o
   6  10  10      138.19      123.77     28.27 o
   1  11  10      364.04      445.78     40.93 o
   3  11  10      718.82      700.21     46.71 o
   5  11  10      387.80      434.60     40.17 o
   7  11  10      164.89       64.61     43.78 o
   0  12  10      482.25      481.35     62.25 o
   2  12  10      649.52      589.76     36.90 o
   4  12  10      411.16      370.63     56.29 o
   6  12  10      177.47      173.30     48.31 o
   1  13  10      197.41      148.75     30.88 o
   3  13  10       41.48       -1.99     34.65 o
   5  13  10        2.90      -31.34     31.98 o
   0  14  10      316.77      342.08     55.01 o
   2  14  10      299.99      296.76     54.58 o
   4  14  10       98.60      159.38     46.76 o
   1  15  10      233.21      191.86     32.09 o
   3  15  10      345.20      354.15     55.79 o
   0  16  10       17.67       21.91     36.61 o
   2  16  10       57.71       70.97     40.01 o
   1  17  10       33.33       -6.50     24.82 o
   1   1  11       21.34        3.83     17.34 o
   3   1  11       48.64       25.19     26.57 o
   5   1  11       30.98       23.70     30.21 o
   7   1  11        6.00       10.68     29.81 o
   0   2  11       26.80       55.26     27.51 o
   2   2  11      124.03      151.86     30.67 o
   4   2  11      204.51      215.97     57.14 o
   6   2  11       65.96       77.99     32.54 o
   1   3  11      426.27      484.52     29.95 o
   3   3  11      521.71      501.28     57.97 o
   5   3  11      330.95      286.23     37.07 o
   7   3  11      182.67      230.11     64.16 o
   0   4  11      408.78      464.42     75.14 o
   2   4  11      398.73      451.83     39.68 o
   4   4  11      221.35      272.31     45.00 o
   6   4  11      150.56      158.90     33.50 o
   1   5  11      150.50      170.05     25.63 o
   3   5  11       46.97       87.87     28.27 o
   5   5  11        8.47       37.90     26.14 o
   7   5  11       60.91       85.74     29.92 o
   0   6  11      450.33      516.11     43.53 o
   2   6  11      540.04      557.89     36.64 o
   4   6  11      335.97      260.85     35.99 o
   6   6  11      164.58      206.40     34.54 o
   1   7  11      705.19      635.88     39.08 o
   3   7  11      785.05      793.24     51.87 o
   5   7  11      389.34      410.47     41.24 o
   7   7  11      264.68      276.51     38.87 o
   0   8  11      705.78      632.88     69.91 o
   2   8  11      639.23      683.16     40.21 o
   4   8  11      348.38      347.58     38.72 o
   6   8  11      235.02      123.08     31.78 o
   1   9  11      437.01      397.25     36.84 o
   3   9  11      392.19      378.59     39.63 o
   5   9  11      175.02      197.55     33.96 o
   0  10  11       43.18       13.08     35.93 o
   2  10  11      125.86       99.73     24.75 o
   4  10  11      114.71       79.55     28.51 o
   6  10  11       35.55       97.05     46.75 o
   1  11  11       21.10        6.52     30.24 o
   3  11  11      144.68      128.39     30.07 o
   5  11  11       67.53       71.18     44.68 o
   0  12  11      166.67      136.02     44.77 o
   2  12  11        9.74      -22.16     36.67 o
   4  12  11       11.99      -28.01     35.10 o
   1  13  11       22.00       -0.25     59.07 o
   3  13  11        1.18      -35.38     35.38 o
   0  14  11        1.45       -7.68     35.39 o
   2  14  11        2.13      -18.92     34.75 o
   1  15  11      162.08      157.01     32.62 o
   0   0  12     2052.97     2072.89    117.36 o
   2   0  12      277.81      309.92     57.35 o
   4   0  12       22.22      -27.73     40.52 o
   6   0  12      654.55      695.12     76.64 o
   1   1  12     1091.13     1056.89     45.51 o
   3   1  12       47.31      108.95     32.31 o
   5   1  12      333.95      336.19     42.21 o
   0   2  12     1071.83     1237.46     74.60 o
   2   2  12      268.33      252.03     42.43 o
   4   2  12      166.45      158.55     69.54 o
   6   2  12      561.92      505.08     49.07 o
   1   3  12      482.10      541.43     39.65 o
   3   3  12       77.35      109.92     31.67 o
   5   3  12      361.91      447.94     47.14 o
   0   4  12       75.23       76.22     34.12 o
   2   4  12        1.52        8.34     74.34 o
   4   4  12        1.44      -20.78     27.34 o
   6   4  12       93.95       58.48     30.83 o
   1   5  12       20.80       15.67     22.74 o
   3   5  12       32.77       50.62     30.11 o
   5   5  12        7.98      -41.72     57.12 o
   0   6  12      110.74       76.51     44.24 o
   2   6  12        2.24      -24.64     24.64 o
   4   6  12        1.80      -19.65     26.06 o
   1   7  12       46.62       34.38     23.69 o
   3   7  12       78.45       53.36     29.43 o
   5   7  12       19.97       28.73     31.58 o
   0   8  12       50.91      -26.37     40.36 o
   2   8  12       63.93       60.94     30.00 o
   4   8  12       55.68       27.81     28.51 o
   1   9  12      103.39      115.38     34.35 o
   3   9  12      157.03      201.07     35.70 o
   0  10  12      240.87      261.54     55.56 o
   2  10  12      258.82      204.92     36.14 o
   1  11  12      631.64      706.05     54.92 o
   0  12  12      331.53      321.99     59.08 o
   1   1  13       41.05       48.12     25.65 o
   3   1  13        7.38       43.05     31.53 o
   0   2  13       33.21      -27.97     30.34 o
   2   2  13       10.46       24.63     31.68 o
   4   2  13       32.97       41.17     31.77 o
   1   3  13      454.72      465.21     40.90 o
   3   3  13      179.05      163.22     38.65 o
   0   4  13      634.93      705.02     56.78 o
   2   4  13      175.20      275.85     69.21 o
   1   5  13      157.90      177.58     64.58 o
   3   5  13       10.77        1.81     29.02 o
   0   6  13      484.77      487.10     73.19 o
   2   6  13       92.91      115.04     35.06 o
   1   7  13      424.23      472.27     72.05 o
   0   8  13      738.29      724.01     81.81 o
 
